# Supplementary material for: Molecular Modification of Queen Bee Acid and 10-Hydroxydecanoic Acid with Specific Tripeptides: Rational Design, Organic Synthesis, and Assessment for Prohealing and Antimicrobial Hydrogel Properties
Source: Molecules. 2025 Jan 30;30(3):615. doi: 10.3390/molecules30030615 (PMC11819776; doi:10.3390/molecules30030615)
Supplement: Supplementary file 1 [file molecules-30-00615-s001.zip]

Archive with 1 entries (1 files):
- molecules-3440632-supplementary.pdf
